# Supplementary material for: Large anthropogenic impacts on a charismatic small carnivore: Insights from distribution surveys of red panda Ailurus fulgens in Nepal
Source: PLoS One. 2017 Jul 14;12(7):e0180978. doi: 10.1371/journal.pone.0180978 (PMC5510994; doi:10.1371/journal.pone.0180978)
Supplement: S1 File — (XLSX) [file pone.0180978.s001.xlsx]

## Sheet: Sheet1
Site no	1	2	3	4	5	6	7	8	9	10	Bamboo	Forest	Elevation	Bamboo_extract	livestock_grazing	wood_extract	survey_effort
1	0	0	0	0	-	-	-	-	-	-	0	2.2008	4355.56	0	0.5	0	4
2	0	0	0	0	0	0	-	-	-	-	0	33.5296	4387.54	0	0.5	0.166667	6
3	0	0	0	0	0	0	0	-	-	-	0	37.3976	4367.08	0	0.285714	0	7
4	0	0	0	0	0	0	0	-	-	-	0	1.8716	4334.43	0	0.428571	0	7
5	0	0	0	0	-	-	-	-	-	-	0	0	4969.32	0	0.5	0	4
6	0	0	0	0	0	0	-	-	-	-	0.5	34.1112	3974.46	0.5	0.5	0	6
7	1	1	1	1	0	1	0	1	1	1	0.4	72.4124	3455.22	0.1	0	0.4	10
8	0	1	1	1	1	1	1	1	1	1	0.3	60.1396	3432.41	0	0.2	0.6	10
9	0	0	0	0	0	0	0	0	0	0	0.4	36.19	4311.55	0.4	0.6	0.5	10
10	0	0	0	0	0	0	0	0	0	-	0	1.448	4607.74	0	0.444444	0	9
11	0	0	0	0	0	0	0	-	-	-	0	1.0376	5002.93	0	0.571429	0	7
12	0	0	0	0	-	-	-	-	-	-	0	0.094	5171.55	0	0.5	0	4
13	1	0	1	0	0	1	1	-	-	-	0.285714	38.9232	2957.11	0	0	0.428571	7
14	1	0	1	0	1	0	0	1	1	1	0.2	78.8276	3584.76	0	0	0	10
15	0	0	1	0	1	0	1	1	0	1	0.3	51.8708	3884.77	0	0.1	0.2	10
16	1	0	0	1	0	0	1	0	0	0	0.1	9.136	4148.02	0.1	0	0	10
17	0	0	0	0	0	0	0	0	0	0	0	0.2032	4805.19	0	0.2	0.4	10
18	0	0	0	0	0	0	0	-	-	-	0	0	5253.23	0	0.285714	0	7
19	0	0	0	0	0	-	-	-	-	-	0	0	5097.65	0	0.428571	0	5
20	0	1	1	1	0	0	0	0	0	0	0.3	60.1668	2879.67	0	0.2	0	10
21	0	0	0	1	0	0	1	0	1	0	0.2	83.4028	3569.04	0.1	0.1	0.2	10
22	0	0	0	0	0	0	-	-	-	-	0	66.292	4359.39	0	0.5	0.333333	6
23	0	0	0	0	0	0	-	-	-	-	0	28.6124	4450.32	0	0.5	0.5	6
24	0	0	0	0	0	0	-	-	-	-	0	22.1876	4549.28	0	0.4	0.333333	6
25	0	0	0	0	0	0	-	-	-	-	0	6.6188	4643.09	0	0.333333	0.166667	6
26	0	0	0	0	0	0	-	-	-	-	0.333333	42.7832	3287.9	0	0.5	0	6
27	0	0	0	0	0	0	0	0	0	0	0.3	73.4588	2997.34	0.3	0.3	0.4	10
28	0	0	1	0	0	1	0	1	1	0	0.5	47.6688	3059.15	0	0.4	0.2	10
29	1	0	0	1	0	1	0	0	1	0	0.4	46.9828	3170.28	0	0.7	0	10
30	1	1	1	0	1	1	0	0	1	0	0.5	56.8	3481.6	0	0.1	0	10
31	0	0	0	0	0	0	0	-	-	-	0.285714	33.622	3853.01	0.142857	0.285714	0.285714	7
32	0	0	0	0	0	0	0	-	-	-	0.142857	2.1924	4065.55	0.142857	0.142857	0.142857	7
33	0	0	0	0	0	0	-	-	-	-	0.5	71.2736	2819.94	0.5	0	0.5	6
34	0	0	0	0	0	0	0	0	0	-	0.222222	67.8532	3106.47	0.111111	0.444444	0.333333	9
35	0	0	0	0	0	0	0	0	-	-	0.25	74.558	3583.28	0.25	0.555556	0.1	8
36	0	0	0	0	0	0	0	0	-	-	0	24.0388	4117.78	0	0	0	8
37	0	0	0	0	0	0	0	0	-	-	0	8.1416	3884.93	0	0	0.375	8
38	0	0	0	0	0	0	0	0	-	-	0.375	31.3256	3967.96	0.375	0.125	0.125	8
39	0	0	0	0	0	0	0	-	-	-	0.285714	67.4576	4088.33	0.285714	0	0.285714	7
40	1	0	1	0	0	1	0	-	-	-	0.285714	71.8952	3128.4	0.142857	0.428571	0	7
41	0	0	0	0	0	0	0	0	-	-	0.25	68.0648	3189.6	0.25	0.375	0.25	8
42	0	1	1	1	0	0	0	0	1	-	0.222222	75.4716	3322.55	0	0.222222	0	9
43	1	0	1	0	1	1	0	0	-	-	0	49.696	3623.25	0	1	0	8
44	0	0	0	0	0	0	0	0	-	-	0	58.024	3766	0	0.5	0.125	8
45	0	0	0	0	0	0	0	0	-	-	0	41.4144	3580.8	0	0.25	0.111111	8
46	1	1	1	1	0	1	0	1	0	-	0.222222	74.574	3530.86	0	0.111111	0	9
47	1	1	1	0	1	1	0	1	0	1	0.4	69.0484	3596.6	0	0.8	0	10
48	0	0	0	0	0	0	-	-	-	-	0.333333	69.8692	3443.34	0.333333	0.5	0.166667	6
49	0	1	0	1	0	0	0	1	0	1	0.2	46.97	3219.59	0.1	0.6	0	10
50	0	1	1	0	0	0	0	0	0	1	0	44.6956	3246.86	0	0.4	0	10
51	0	0	0	0	0	0	0	0	0	0	0.2	42.6244	3079.92	0.2	0.3	0.3	10
52	0	1	0	0	1	0	0	-	-	-	0.428571	56.3312	3189.49	0	0.857143	0.428571	7
53	0	1	0	0	0	1	1	-	-	-	0.571429	56.9592	3270.96	0.428571	0.428571	0	7
54	0	1	1	1	0	1	0	-	-	-	0.428571	55.1012	3395.6	0.142857	0.714286	0.142857	7
